# Supplementary material for: Genetic Diversity and Core Germplasm Identification in Penaeus japonicus Using Whole-Genome Resequencing
Source: Animals (Basel). 2025 Sep 22;15(18):2759. doi: 10.3390/ani15182759 (PMC12466631; doi:10.3390/ani15182759)
Supplement: Supplementary file 1 [file animals-15-02759-s001.zip]

Archive with 1 entries (1 files):
- animals-3784861-supplementary.xlsx
