# Supplementary material for: Genetic Diversity and Core Germplasm Identification in Penaeus japonicus Using Whole-Genome Resequencing
Source: Animals (Basel). 2025 Sep 22;15(18):2759. doi: 10.3390/ani15182759 (PMC12466631; doi:10.3390/ani15182759)
Supplement: Supplementary file 1 [file animals-15-02759-s001.zip › animals-3784861-supplementary.xlsx]

## Sheet: Table S1
Table S1 Quality summary of sequencing data
Clean Base(bp)	Clean reads	Effective Rate(%)	Error Rate(%)	Q20(%)	Q30(%)	GC Content(%)
16891976700	112613178	95.19	0.01	96.86	92.88	41.65
16470825600	109805504	95.24	0.01	96.95	93.14	41.14
17010541200	113403608	95.39	0.01	96.94	93.1	41.82
16376124600	109174164	95.27	0.01	97.02	93.16	41.84
18790348800	125268992	94.43	0.01	96.37	91.9	42.36
16933786500	112891910	94.84	0.01	96.22	91.4	40.58
16423183200	109487888	95.41	0.01	96.47	91.96	40.99
18594083400	123960556	95.18	0.01	96.91	92.99	42.11
16218418200	108122788	95.3	0.01	96.98	93.09	40.32
18596250600	106725900	95.01	0.01	96.9	93.03	42.1
16008885000	121943002	95.5	0.01	97.07	93.42	40.33
18291450300	123975004	95.1	0.01	96.84	92.85	42.38
16245750900	108305006	95.56	0.01	97.01	93.22	41
16896531300	112643542	95.48	0.01	97.02	93.26	40.33
16737888000	111585920	95.35	0.01	97.11	93.5	40.9
18914611800	126097412	95.25	0.01	96.83	92.85	42.41
16381902900	109212686	94.68	0.01	96.65	92.48	43.58
16202018100	108013454	95.44	0.01	96.91	92.94	40.38
16453029900	109686866	95.42	0.01	97.02	93.25	40.85
18960971700	126406478	95.03	0.01	96.9	93	42.29

## Sheet: Table S2
Table S2 Statistics of sequencing depth and coverage of all samples
Sample	mapped reads	mapping rate	Average depth	Coverage 1X	Coverage 4X
FJ1-M	104488400	0.9279	12.32	0.7181	0.5701
FJ2-M	102463689	0.9331	12.07	0.7101	0.559
FJ3-M	106125352	0.9358	12.59	0.7023	0.555
FJ4-M	102022931	0.9345	12.07	0.7018	0.5465
LS1-M	117413589	0.9373	12.86	0.7095	0.5592
LS2-M	105144129	0.9314	11.72	0.7246	0.5756
LS3-M	102161351	0.9331	11.4	0.7114	0.5541
RB1-M	116318938	0.9384	13.36	0.711	0.5743
RB2-M	100950960	0.9337	11.59	0.7201	0.5677
XS10-M	99659211	0.9338	11.35	0.7181	0.561
XS11-M	112692295	0.9241	13.19	0.7063	0.5578
XS1-M	116272825	0.9379	13.45	0.7138	0.5763
XS2-M	101312241	0.9354	11.72	0.7147	0.5608
XS3-M	105393620	0.9356	11.63	0.7202	0.5678
XS4-M	104323141	0.9349	12.09	0.7149	0.5658
XS5-M	118446238	0.9393	13.84	0.7055	0.5669
XS6-M	102432789	0.9379	12.92	0.6952	0.5342
XS7-M	100880900	0.934	11.45	0.7185	0.5627
XS8-M	102700448	0.9363	11.68	0.7184	0.5636
XS9-M	118780951	0.9397	13.86	0.7086	0.5678
